# Supplementary material for: Identification of Three (Iso)flavonoid Glucosyltransferases From Pueraria lobata
Source: Front Plant Sci. 2019 Jan 25;10:28. doi: 10.3389/fpls.2019.00028 (PMC6362427; doi:10.3389/fpls.2019.00028)
Supplement: Supplementary file 1 [file Table_1.XLSX]

## Sheet: Sheet1
Table S1 Primers used in this study.
Primer name	Sequence (5'-3')*	Description
PlUGT4-F	CAGTGGATCCATGGAGAAACCTCACATAG	Expression of recombinant PlUGT4 in E.coli
PlUGT4-R	CAGTGAATTCCTAAAACCCTCTTGAACTCGT	Expression of recombinant PlUGT4 in E.coli
PlUGT15-F	CAGTGGATCCATGACCATGAAGGACTCCAT	Expression of recombinant PlUGT15 in E.coli
PlUGT15-R	CAGTGAATTCTTAGTGCTCCCTCCATATTT	Expression of recombinant PlUGT15 in E.coli
PlUGT57-F	TACGGATCCATGGGGTCTGAAGCTCCCAT	Expression of recombinant PlUGT57 in E.coli
PlUGT57-R	TACGGATCCTTATATCTCGTTGACCCCAA	Expression of recombinant PlUGT57 in E.coli
qPlUGT4-F	TGCTTAGTCATGGTGCAACC	RT-qPCR analysis
qPlUGT4-R	TTCAGCCAATCCACTCTCG	RT-qPCR analysis
qPlUGT15-F	CGGGTGTTTGAGTTGGCT	RT-qPCR analysis
qPlUGT15-R	TTCCCTTTCCCTTGGTCC	RT-qPCR analysis
qPlUGT57-F	TAAAGCCACCTCCTAAGG	RT-qPCR analysis
qPlUGT57-R	TGTCAAAAAACACGCCAC	RT-qPCR analysis
qPlActin-F	GGGGTGATGGTTGGGATG	Reference gene for RT-qPCR analysis
qPlActin-R	CGGTGAGAAGAACAGGGT	Reference gene for RT-qPCR analysis
* The letters underlined indicated the restriction enzyme sites(BamHI or EcoRI) for cloning.
