# Supplementary material for: Identification of Three (Iso)flavonoid Glucosyltransferases From Pueraria lobata
Source: Front Plant Sci. 2019 Jan 25;10:28. doi: 10.3389/fpls.2019.00028 (PMC6362427; doi:10.3389/fpls.2019.00028)
Supplement: Supplementary file 3 [file Table_3.XLSX]

## Sheet: Sheet1
Table S3 The RPKM values of PlUGTs in the Pueraria lobata roots and leaves. Data were derived from the RNA-seq results (Wang et al. 2015). RPKM indicates Reads Per Kilobase per Million mapped reads.
			RPKM values
			root	leaf
		PlUGT10	1.65	0.19
		PlUGT15	2.45	0.87
		PlUGT19	3.89	0.52
		PlUGT20	17.67	5.02
		PlUGT21	2.77	0.67
		PlUGT23	1.7	0.52
		PlUGT25	1.45	0.66
		PlUGT3	10.36	1.42
		PlUGT4	11.29	8.24
		PlUGT42	6.16	2.27
		PlUGT43	147.11	0.12
		PlUGT45	3.31	0.02
		PlUGT46	1.88	0.51
		PlUGT47	8.29	0.04
		PlUGT48	5.16	0.33
		PlUGT5	2.45	0.87
		PlUGT50	1.56	0.47
		PlUGT41	3.82	0.01
		PlUGT2	4.72	0.05
		PlUGT49	5.11	0.02
		PlUGT54	1.86	1
		PlUGT56	1.35	14.18
		PlUGT57	6.71	6.48
		PlUGT58	6.26	5.23
		PlUGT6	10.24	0.41
		PlUGT60	4.24	5.13
		PlUGT61	0.56	0.71
		PlUGT62	0.89	1.13
		PlUGT63	1.49	3.48
		PlUGT65	1.28	3.69
		PlUGT66	12.48	79.09
		PlUGT67	0.74	7.26
		PlUGT68	1.29	16.49
		PlUGT69	0.47	7.03
		PlUGT7	3.92	0.45
		PlUGT70	0.04	0.7
		PlUGT71	0.05	2.93
		PlUGT9	9.16	0.07
